# Supplementary material for: Targeted sequencing of circulating cell-free DNA in stage II-III resectable oesophageal squamous cell carcinoma patients
Source: BMC Cancer. 2019 Aug 20;19:818. doi: 10.1186/s12885-019-6025-2 (PMC6701116; doi:10.1186/s12885-019-6025-2)
Supplement: Supplementary file 1 — Overview of the 483 genes present in the Illumina cancer gene panel. (XLSX 14 kb) [file 12885_2019_6025_MOESM1_ESM.xlsx]

## Sheet: Additional file 1
Additional file 1. Overview of the 483 genes present in the Illumina cancer gene panel
ABCB1	ABCC1	ABCC2	ABCC4	ABCC6	ABCG2	ABL1
ACK1/TNK2	ACVR1B	AKT1	AKT2	AKT3	ALK	AMER1
APC	AR	ARAF	ARFRP1	ARID1A	ARID1B	ARID2
ASXL1	ATIC	ATM	ATP7A	ATR	ATRX	AURKA
AURKB	AXIN1	AXL	B2M	BAIAP3	BAP1	BARD1
BCL2	BCL2L2	BCL6	BCOR	BCORL1	BCR	BIRC5
BLK	BLM	BRAF	BRCA1	BRCA2	BRIP1	BRK/PTK6
BSG/CD147	BTK	C11orf30	C18orf56	C8orf34	CAMK2G	CAMKK2
CARD11	CASP8	CBFB	CBL	CBR1	CBR3	CCND1
CCND2	CCND3	CCNE1	CCR4	CD19	CD22	CD274
CD33	CD38	CD3EAP	CD52	CD74	CD79A	CD79B
CDA	CDC73	CDH1	CDK1	CDK12	CDK2	CDK4
CDK5	CDK6	CDK7	CDK8	CDK9	CDKN1B	CDKN2A
CDKN2B	CDKN2C	CEBPA	CHEK1	CHEK2	CHST3	CIC
CSNK1A1	COMT	CREBBP	CRKL	CRLF2	CSF1R	CSK
CTCF	CTLA4	CTNNA1	CTNNB1	CYBA	CYLD	CYP19A1
CYP1A1	CYP1A2	CYP1B1	CYP2A6	CYP2B6	CYP2C19	CYP2C8
CYP2C9	CYP2D6	CYP2E1	CYP3A4	CYP3A5	CYP4B1	DAXX
DDR1	DDR2	DNMT1	DNMT3A	DOT1L	DPYD	DSCAM
E2F1	EGF	EGFL7	EGFR	EGR1	EMC8	EML4
ENOSF1	EP300	EPH/EPHA1	EPHA2	EPHA3	EPHA4	EPHA5
EPHA7	EPHA8	EPHB1	EPHB2	EPHB3	EPHX1	ERBB2/HER2
ERBB3	ERBB4	ERCC1	ERCC2	ERG	ESR1/ER	ETV1
ETV4	ETV5	ETV6	EWSR1	EZH2	FAM46C	FANCA
FANCC	FANCD2	FANCE	FANCF	FANCG	FANCL	FBXW7
FCGR3A	FGF10	FGF14	FGF19	FGF23	FGF3	FGF4
FGF6	FGFR1	FGFR2	FGFR3	FGFR4	FGR	FKBP1A
FLT1	FLT3	FLT4	FOXL2	FRK	FUBP1	FYN
FZD7	GALNT14	GATA1	GATA2	GATA3	GCK	GID4
GINS2	GNA11	GNA13	GNAQ	GNAS	GPC3	GPR124
GRIN2A	GSK3B	GSTM1	GSTM3	GSTP1	GSTT1	H3F3A
HCK	HGF	HIF-1/HIF1A	HIST1H3B	HNF1A	HRAS	HSP90AA1
IDH1	IDH2	IGF1	IGF1R/IGFR	IGF2	IGF2R	IKBKB
IKBKE	IKZF1	IL7R	INHBA	INSR/IR	IRF4	IRS2
ITK	JAK1	JAK2	JAK3	JUN	KAT6A	KDM5A
KDM5C	KDM6A	KDR/VEGFR	KEAP1	KIT	KLC3	KLHL6
KMT2A/MLL	KMT2B/MLL4	KMT2C/MLL3	KMT2D/MLL2	KRAS	LCK	LIMK1
LMO1	LRP1B	LRP2	LYN	MAP2K1	MAP2K2	MAP2K4
MAP3K1	MAP4K4	MAP4K5	MAPK1	MAPK10	MAPK14	MAPK8
MAPK9	MAPKAPK2	MARK1	MCL1	MDM2	MDM4	MED12
MEF2B	MEN1	MERTK	MET	MITF	MKNK2	MLH1
MPL	MRE11A	MS4A1	MSH2	MSH6	MTDH	MTHFR
MTOR	MTRR	MUTYH	MYC	MYCL1	MYCN	MYD88
NAT1	NAT2	NCAM1	NCF4	NCOA3	NCOR1	NEK11
NF1	NF2	NFE2L2	NFKBIA	NKX2-1	NOS3	NOTCH1
NOTCH2	NPM1	NQO1	NRAS	NTRK1	NTRK2	NTRK3
NUP93	PAK1	PAK3	PALB2	PARP1	PARP2	PAX5
PBRM1	PDCD1	PDGFRA	PDGFRB	PDK1	PHF6	PHKA2
PIGF	PIK3CA	PIK3CB	PIK3CG	PIK3R1	PIK3R2	PKC/PRRT2
PKCγ/PRKCG	PKCε/PRKCE	PLK1	PPARD	PPP1R13L	PPP2R1A	PRDM1
PRDX4	PRKAA1	PRKAR1A	PRKCA	PRKCB	PRKDC	PTCH1
PTEN	PTK2	PTPN11	PTPRD	RAC2	RAD50	RAD51
RAF1	RARA	RB1	RET	RICTOR	RMDN2	RNF43
ROCK1	RON/MST1R	ROS1	RPL13	RPS6KA1	RPS6KB1	RPTOR
RRM1	RUNX1	SCF/KITLG	SDHA	SDHAF1	SDHAF2	SDHB
SDHC	SDHD	SETD2	SF3B1	SGK1	SHH	SIK1
SKP2	SLC10A2	SLC15A2	SLC22A1	SLC22A16	SLC22A2	SLC22A6
SLCO1B1	SLCO1B3	SMAD2	SMAD4	SMARCA4	SMARCB1	SMO
SOCS1	SOD2	SOX10	SOX2	SOX9	SPEN	SPG7
SPOP	SRC	SRD5A2	SRMS	STAG2	STAT1	STAT2
STAT3	STAT4	STAT5A	STAT5B	STAT6	STEAP1	STK11
STK3	STK4	SUFU	SULT1A1	SULT1A2	SULT1C4	SYK
TCF7L1	TCF7L2	TEK	TET2	TGFBR1	TGFBR2	TK1
TMPRSS2	TNF	TNFAIP3	TNFRSF14	TNFRSF8	TNFSF11	TNFSF13B
TOP1	TP53	TPMT	TPX2	TRAIL-R1	TRAIL-R2	TSC1
TSC2	TSHR	TYMS/TS	TYRO3	U2AF1	UBE2I	UGT1A1
UGT1A9	UGT2B15	UGT2B17	UGT2B7	UMPS	VEGFA	VEGFB
VHL	WEE1	WISP3	WNK3	WT1	XPC	XPO1
XRCC1	XRCC4	YES1	ZAP70	ZC3HAV1	ZNF217	ZNF703
