# Supplementary material for: Targeted sequencing of circulating cell-free DNA in stage II-III resectable oesophageal squamous cell carcinoma patients
Source: BMC Cancer. 2019 Aug 20;19:818. doi: 10.1186/s12885-019-6025-2 (PMC6701116; doi:10.1186/s12885-019-6025-2)
Supplement: Supplementary file 2 — Clinical and pathological features of ESCC patients. (XLSX 10 kb) [file 12885_2019_6025_MOESM2_ESM.xlsx]

## Sheet: Additional file 2
Additional file 2. Clinical and pathological features of ESCC patients
Clinical or pathological features	Number of patients (percentage)
Age (years)
Median (range)	59 (42-77)
Sex
Male	12 (70.6%)
Female	5 (29.4%)
Smoking history
Yes	12 (70.6%)
No	5 (29.4%)
Alcohol history
Yes	5 (29.4%)
No	12 (70.6%)
Family history
Yes	2 (11.8%)
No	15 (88.2%)
T (Depth of tumour)
2	3 (17.6%)
3	13 (76.5%)
4	1 (5.9%)
N (lymph node status)
0	12 (70.6%)
1-2	5 (29.4%)
TNM stage
II	10 (58.8%)
III	7 (41.2%)
Relapse after surgery
Yes	4 (23.5%)
No	13 (76.5%)
