# Supplementary material for: Targeted sequencing of circulating cell-free DNA in stage II-III resectable oesophageal squamous cell carcinoma patients
Source: BMC Cancer. 2019 Aug 20;19:818. doi: 10.1186/s12885-019-6025-2 (PMC6701116; doi:10.1186/s12885-019-6025-2)
Supplement: Supplementary file 3 — Overview of the sequencing results. In this table, paired read number, Q30, aligned read number, percentage of duplicate reads, aligned unique read number and mean target coverage are listed per sample. (XLSX 18 kb) [file 12885_2019_6025_MOESM3_ESM.xlsx]

## Sheet: Additional file 3
Additional file 3. Overview of the sequencing results
ID	Samples	Paired reads	Q30	Percentage of reads aligned	Reads aligned	Paired mismatch rate	Percentage of duplicate reads	Unique reads aligned	Mean target coverage	Percentage of target bases with coverage ≥100X
ESCC01	WBC	17226898	91.037	0.998795	17206147	0.00419	0.134433	14627745	509.29	0.991815
	Tumour tissue	17828218	91.1722	0.998958	17809638	0.004213	0.121054	15354996	554.74	0.990121
	Pre-surgery plasma	30118290	90.8945	0.998434	30071130	0.004408	0.257971	21782028	687.043	0.999765
	Post-surgery plasma	33066472	92.2233	0.999194	33039815	0.003803	0.226638	24962173	840.162	0.998824
ESCC02	WBC	29109344	91.1806	0.998984	29079762	0.004126	0.126614	24953435	800.905	0.985643
	Tumour tissue	20249374	91.675	0.997711	20203019	0.003923	0.125512	17324081	565.948	0.972791
	Pre-surgery plasma	29261806	92.0297	0.999012	29232902	0.003858	0.200322	22851835	712.648	0.982551
	Post-surgery plasma	38830096	92.8077	0.999349	38804826	0.003535	0.225562	29370386	911.024	0.98555
ESCC03	WBC	18691244	91.0479	0.999433	18680653	0.005106	0.149099	15429136	439.375	0.937541
	Tumour tissue	20379154	90.5228	0.999461	20368172	0.005111	0.114018	17454243	437.876	0.941298
	Pre-surgery plasma	27901046	89.1768	0.998305	27853751	0.005314	0.242823	20498309	566.956	0.96997
	Post-surgery plasma	37473158	89.6726	0.99776	37389230	0.004952	0.25084	27294483	729.029	0.982169
ESCC04	WBC	18112640	90.8153	0.999282	18099639	0.004402	0.113073	15685069	486.531	0.96385
	Tumour tissue	26657372	90.1681	0.999219	26636547	0.004676	0.100907	23437027	601.321	0.97826
	Pre-surgery plasma	33292220	91.0566	0.998124	33229768	0.00433	0.2086	25681530	782.185	0.984348
	Post-surgery plasma	27695530	91.2311	0.998646	27658021	0.004213	0.170517	22414230	641.458	0.979023
ESCC05	WBC	20589760	90.8176	0.998471	20558280	0.004267	0.118303	17794619	543.604	0.976772
	Tumour tissue	26034956	90.8148	0.998842	26004815	0.004304	0.130415	22183250	706.423	0.978412
	Pre-surgery plasma	24665558	90.3032	0.998251	24622424	0.004689	0.332752	16031762	390.797	0.972415
	Post-surgery plasma	32175206	91.131	0.998666	32132289	0.004282	0.229264	24235794	699.043	0.977291
ESCC06	WBC	20586638	90.8709	0.998767	20561259	0.004245	0.127341	17624204	553.823	0.977605
	Tumour tissue	18221128	91.3881	0.997418	18174090	0.004085	0.126205	15582158	490.88	0.96297
	Pre-surgery plasma	36828456	91.0244	0.998429	36770581	0.004361	0.418517	20808982	471.109	0.982497
	Post-surgery plasma	32455342	90.7944	0.998453	32405146	0.004507	0.226685	24479600	667.184	0.980736
ESCC07	WBC	10120770	93.1991	0.998443	10105014	0.004228	0.136761	8542829	312.346	0.937114
	Tumour tissue	63886788	93.412	0.998602	63797483	0.004153	0.222911	48496562	1760.34	0.993883
	Post-surgery plasma	92761816	94.141	0.998254	92599819	0.003826	0.458798	48459980	1471.42	0.988293
ESCC08	WBC	22313098	91.1343	0.99878	22285877	0.004173	0.139577	18850505	678.995	0.998354
	Tumour tissue	23401152	88.8062	0.998977	23377206	0.005095	0.12475	20090093	739.673	0.99586
	Pre-surgery plasma	29903968	88.535	0.998656	29863770	0.005104	0.266235	21390039	659.515	0.998307
	Post-surgery plasma	33345310	91.5068	0.99851	33295631	0.004197	0.262591	23923989	716.612	0.966695
ESCC09	WBC	24292498	91.2007	0.998796	24263256	0.004151	0.154205	20155000	639.952	0.982096
	Tumour tissue	20169830	91.381	0.999007	20149806	0.004133	0.116249	17472265	559.581	0.97551
	Pre-surgery plasma	24086330	92.077	0.999123	24065195	0.003856	0.205053	18676656	559.369	0.975968
	Post-surgery plasma	37731976	91.898	0.999045	37695951	0.003855	0.239353	28012082	808.126	0.969315
ESCC10	WBC	17337516	91.3514	0.999334	17325975	0.00431	0.137454	14591216	447.919	0.941307
	Tumour tissue	15475270	90.3864	0.999152	15462145	0.004532	0.0952585	13705866	427.363	0.955987
	Pre-surgery plasma	42007290	91.8556	0.999097	41969372	0.004248	0.292261	28919583	838.894	0.980363
	Post-surgery plasma	34826026	89.4865	0.996903	34718167	0.005046	0.230895	26047727	752.061	0.980516
ESCC11	WBC	13010488	94.8724	0.997209	12974170	0.002604	0.0489095	12005133	210.636	0.876583
	Tumour tissue	67724646	93.4181	0.998782	67642147	0.004102	0.205743	52679714	1938.51	0.994672
	Post-surgery plasma	92674042	93.9996	0.998745	92557744	0.003886	0.359348	57701212	1932.07	0.994144
ESCC12	WBC	32904788	93.7506	0.999486	32887878	0.00438	0.192045	25467524	618.269	0.885475
	Tumour tissue	15983202	93.202	0.999547	15975965	0.003809	0.12378	13680787	453.561	0.847891
	Pre-surgery plasma	52274844	92.0234	0.998593	52201284	0.004606	0.312715	34429075	724.588	0.929159
	Post-surgery plasma	30365018	90.9672	0.995417	30225846	0.00417	0.282085	21146809	545.989	0.976348
ESCC13	WBC	17582416	90.8987	0.999356	17571096	0.004855	0.105994	15353938	469.098	0.958033
	Tumour tissue	16068768	92.8591	0.999413	16059342	0.004773	0.124593	13617706	382.233	0.824989
	Pre-surgery plasma	34595666	90.9721	0.998942	34559077	0.004495	0.381932	20793248	519.926	0.981029
	Post-surgery plasma	24992420	91.2759	0.998218	24947885	0.004181	0.174781	20117948	586.02	0.975188
ESCC14	WBC	22035500	91.2181	0.999063	22014863	0.00412	0.136694	18640783	592.753	0.9788
	Tumour tissue	19218014	91.3074	0.999041	19199579	0.004079	0.124375	16500852	536.156	0.969073
	Pre-surgery plasma	32698494	91.2768	0.998567	32651624	0.004213	0.368286	20059245	478.312	0.978949
	Post-surgery plasma	38036586	91.5574	0.998682	37986447	0.004057	0.219	28936990	826.773	0.982456
ESCC15	WBC	20392172	90.8963	0.998682	20365285	0.004259	0.134479	17290052	544.839	0.977647
	Tumour tissue	20968274	90.2654	0.998502	20936861	0.004558	0.113504	18223513	567.88	0.977378
	Pre-surgery plasma	41338866	91.1596	0.99854	41278503	0.004261	0.359282	25758004	663.342	0.986321
	Post-surgery plasma	36476772	91.8027	0.999234	36448843	0.004071	0.213598	27961543	849.287	0.98276
ESCC16	WBC	20196322	91.4175	0.998937	20174863	0.004021	0.134299	17182452	569.775	0.977454
	Tumour tissue	20189438	90.202	0.998791	20165027	0.004617	0.129272	17254242	541.864	0.972525
	Pre-surgery plasma	32353906	90.96	0.998399	32302098	0.004379	0.300745	22027450	553.653	0.979412
	Post-surgery plasma	33630642	91.6419	0.9988	33590298	0.003953	0.203148	26159613	750.958	0.969986
ESCC17	WBC	16785794	91.2169	0.99917	16771864	0.00449	0.164613	13639434	419.709	0.917884
	Tumour tissue	18002972	92.3022	0.99944	17992899	0.004056	0.139883	15069504	473.763	0.866212
	Pre-surgery plasma	23473026	93.1172	0.998132	23429178	0.004527	0.18177	18450905	312.4	0.837661
	Post-surgery plasma	33550072	91.5089	0.998186	33489204	0.004027	0.200872	26163330	779.352	0.980281
