# Supplementary material for: Targeted sequencing of circulating cell-free DNA in stage II-III resectable oesophageal squamous cell carcinoma patients
Source: BMC Cancer. 2019 Aug 20;19:818. doi: 10.1186/s12885-019-6025-2 (PMC6701116; doi:10.1186/s12885-019-6025-2)
Supplement: Supplementary file 4 — Details of all somatic mutations. Coding sequence mutations, amino acid changes, CADD score, ALT read counts and MAF for tumour, pre-surgery plasma, post-surgery plasma, and WBC are listed. (XLSX 42 kb) [file 12885_2019_6025_MOESM4_ESM.xlsx]

## Sheet: Additional file 4
Additional file 4. Details of all somatic mutations
Patient ID	Stage	PFS (m)	CHR	POS	REF	ALT	Gene	CDS mutation	Amino Acid Mutation	CADD Score	Type	Ca.ALT	Ca.MAF	Pre-cfDNA.ALT	Pre-cfDNA.MAF	Post-cfDNA.ALT	Post-cfDNA.MAF	WBC.ALT	WBC.MAF
ESCC01	PT2N0M0G2-3 IIA	5	17	7577610	T	C	TP53	c.673-2A>G	.	23.1	SNV	76	0.439306	6	0.0228137	0	0	0	0
			17	7573991	C	A	TP53	c.1036G>T	p.Glu346*	44	SNV	61	0.24898	11	0.0222672	1	0.00179856	0	0
			3	89259031	G	C	EPHA3	c.175G>C	p.Asp59His	26	SNV	47	0.188	1	0.00297619	0	0	0	0
			13	49037966	C	T	RB1	c.2206C>T	p.Gln736*	48	SNV	163	0.582143	10	0.022779	0	0	1	0.00341297
			9	139399470	C	CC	NOTCH1	c.4672dupG	p.Leu1559fs	35	INDEL	182	0.575949	23	0.0491453	0	0	0	0
			9	139413072	A	G	NOTCH1	c.1070T>C	p.Phe357Ser	29.4	SNV	51	0.136	9	0.0212264	0	0	0	0
			21	41719730	A	AT	DSCAM	c.1076dupA	p.Asn359fs	29.9	INDEL	116	0.20531	8	0.00857449	1	0.000856898	0	0
			2	141299260	T	C	LRP1B	c.7387+88A>G	.	1.538	SNV	54	0.402985	0	0	1	0.00740741	0	0
			12	12006289	C	T	ETV6	c.329-72C>T	.	4.013	SNV	41	0.21134	0	0	0	0	0	0
			19	42798769	G	A	CIC	c.7059G>A	p.Glu2353Glu	0.148	SNV	43	0.197248	0	0	0	0	0	0
			6	117655631	C	A	ROS1	c.5248+2704G>T	.	1.776	SNV	42	0.14841	0	0	0	0	0	0
			19	11107086	C	T	SMARCA4	c.1761+30C>T	.	1.695	SNV	76	0.193878	0	0	0	0	0	0
ESCC02	PT3N0M0G2 IIB	＞24	12	49425665	G	A	KMT2D	c.12823C>T	p.Gln4275*	41	SNV	70	0.4375	0	0	0	0	0	0
			17	7577548	C	T	TP53	c.733G>A	p.Gly245Ser	35	SNV	126	0.430034	2	0.00392927	0	0	0	0
			17	7577099	C	G	TP53	c.839G>C	p.Arg280Thr	33	SNV	115	0.201754	0	0	0	0	0	0
			11	4148395	C	T	RRM1	c.1601C>T	p.Thr534Ile	29.8	SNV	169	0.255673	1	0.000992063	0	0	0	0
			2	170134425	C	CC	LRP2	c.1601dupG	p.Glu535fs	35	INDEL	305	0.283985	0	0	0	0	0	0
			9	139412283	GTTG	G	NOTCH1	c.1359_1361delCAA	p.Asn454del	19.35	INDEL	254	0.62716	2	0.00316456	0	0	0	0
			12	49422976	G	C	KMT2D	c.14119C>G	p.Pro4707Ala	18.08	SNV	83	0.203431	0	0	0	0	0	0
			12	46254834	G	C	ARID2	c.4922+102G>C	.	0.317	SNV	36	0.253521	0	0	0	0	0	0
			12	88909501	C	G	KITLG	c.521-107G>C	.	15.76	SNV	23	0.134503	0	0	0	0	0	0
			5	38944875	A	C	RICTOR	n.-1T>G	.	1.932	SNV	126	0.501992	0	0	0	0	0	0
			20	62333444	CCACTCACCATCCATCCCTCCCAGAGCAGCCAGGCCG	C	ARFRP1	c.346+8_346+43delCGGCCTGGCTGCTCTGGGAGGGATGGATGGTGAGTG	.	10.75	INDEL	39	0.112717	2	0.00362319	0	0	1	0.00234192
			15	75091082	C	T	CSK	c.129+13C>T	.	8.982	SNV	77	0.197943	0	0	0	0	0	0
			13	43175006	C	A	TNFSF11	c.434-13C>A	.	6.585	SNV	119	0.162791	0	0	1	0.000795545	1	0.00084246
ESCC03	PT2N0M0G2 IIA	＞24	19	36224309	C	T	KMT2B	c.6859C>T	p.Arg2287Trp	31	SNV	30	0.174419	0	0	0	0	0	0
			9	135779129	C	T	TSC1	c.2117G>A	p.Arg706His	35	SNV	35	0.156951	0	0	0	0	0	0
			11	60230506	T	G	MS4A1	c.191T>G	p.Ile64Ser	24.2	SNV	66	0.24812	0	0	0	0	0	0
			17	7578235	T	C	TP53	c.614A>G	p.Tyr205Cys	23.7	SNV	650	0.736961	1	0.00121212	0	0	0	0
			20	36030965	A	G	SRC	c.1262A>G	p.Glu421Gly	33	SNV	24	0.126316	0	0	1	0.00180832	0	0
			2	47702296	G	A	MSH2	c.1892G>A	p.Arg631Lys	14.26	SNV	162	0.273187	0	0	0	0	0	0
			2	170062978	C	G	LRP2	c.7252G>C	p.Glu2418Gln	0.003	SNV	107	0.127838	0	0	0	0	0	0
			5	170819965	A	C	NPM1	c.507A>C	p.Glu169Asp	0.002	SNV	58	0.114625	0	0	1	0.00094518	0	0
			3	47157981	C	A	SETD2	c.4586+132G>T	.	0.749	SNV	57	0.564356	0	0	0	0	0	0
			3	49934631	C	G	MST1R	c.2183+82G>C	.	9.927	SNV	98	0.725926	0	0	0	0	0	0
			19	52722908	T	C	PPP2R1A	c.1129-36T>C	.	2.698	SNV	117	0.434944	1	0.00180505	0	0	0	0
			22	23625538	C	G	BCR	n.-1C>G	.	3.072	SNV	98	0.34386	0	0	0	0	0	0
			1	27100463	G	T	ARID1A	c.4101+74G>T	.	0.133	SNV	27	0.125	0	0	0	0	0	0
ESCC04	PT3N0M0G2 IIA	＞24	17	7579457	GGTGCAGG	G	TP53	c.223_229delCCTGCAC	p.Pro75fs	20.3	INDEL	197	0.760618	7	0.0168269	0	0	0	0
			7	73513561	G	A	LIMK1	c.691G>A	p.Val231Ile	24.7	SNV	155	0.262712	9	0.00943396	0	0	0	0
			3	178936093	G	T	PIK3CA	c.1635G>T	p.Glu545Asp	23.7	SNV	201	0.272358	19	0.0287009	1	0.00186567	0	0
			4	153247211	C	T	FBXW7	c.1591G>A	p.Glu531Lys	26.5	SNV	410	0.521628	2	0.00185185	0	0	0	0
			2	178098810	C	T	NFE2L2	c.235G>A	p.Glu79Lys	34	SNV	386	0.415948	1	0.0008726	0	0	0	0
			9	8525021	C	G	PTPRD	c.583G>C	p.Glu195Gln	23.3	SNV	124	0.115672	0	0	0	0	0	0
			7	99367782	A	T	CYP3A4	c.395T>A	p.Leu132*	35	SNV	150	0.136488	0	0	0	0	1	0.00118343
			X	63410280	G	A	AMER1	c.2887C>T	p.Pro963Ser	1.494	SNV	190	0.16565	13	0.0180305	0	0	0	0
			3	142177622	C	G	ATR	c.7503+178G>C	.	6.919	SNV	40	0.327869	0	0	0	0	0	0
			15	99251428	G	A	IGF1R	c.640+92G>A	.	2.766	SNV	26	0.153846	0	0	0	0	0	0
			7	128843444	G	T	SMO	c.537+14G>T	.	4.509	SNV	58	0.192691	0	0	0	0	0	0
			7	81332123	G	T	HGF	c.2011-50C>A	.	1.351	SNV	70	0.200573	0	0	0	0	0	0
			7	152012210	C	T	KMT2C	n.-1G>A	.	6.021	SNV	71	0.195055	0	0	0	0	0	0
			22	23587932	C	T	BCR	c.1280-8054C>T	.	2.58	SNV	83	0.212821	0	0	0	0	0	0
			9	8500736	G	A	PTPRD	c.2128+18C>T	.	12.9	SNV	118	0.134857	0	0	0	0	0	0
			13	95726587	G	C	ABCC4	c.2807-9C>G	.	8.843	SNV	265	0.296753	12	0.0102652	0	0	0	0
			12	12019672	G	C	ETV6	c.464-2686G>C	.	1.54	SNV	505	0.362267	9	0.00557967	0	0	0	0
ESCC05	PT3N0M0G1 IIA	＞24	17	7579323	C	AC	TP53	c.364_365insT	p.Thr123fs	35	INDEL	127	0.852349	0	0	0	0	0	0
			9	139413275	A	GA	NOTCH1	c.867_868insC	p.Gln290fs	28.8	INDEL	395	0.831579	3	0.00892857	0	0	0	0
			18	45391647	G	A	SMAD2	n.*584C>T	.	1.744	SNV	33	0.244444	0	0	0	0	0	0
			19	41758934	G	A	AXL	c.1926+62G>A	.	1.987	SNV	58	0.266055	0	0	0	0	0	0
			12	49447639	TT	T	KMT2D	c.*636delA	.	0.611	INDEL	78	0.303502	0	0	0	0	0	0
			20	39708639	T	G	TOP1	c.336-86T>G	.	5.333	SNV	66	0.220736	0	0	0	0	0	0
			6	160494688	T	A	IGF2R	c.4948-101T>A	.	3.411	SNV	81	0.182432	0	0	0	0	0	0
			17	38488755	A	G	RARA	c.178+1107A>G	.	14.63	SNV	151	0.193342	0	0	1	0.00178891	0	0
			6	117650631	A	G	ROS1	c.5249-22T>C	.	3.323	SNV	622	0.54134	2	0.00540541	0	0	1	0.0017094
ESCC06	PT3N0M0G2 IIA	＞24	17	7578375	GCTAT	G	TP53	c.551_554delATAG	p.Asp184fs	33	INDEL	34	0.106583	0	0	0	0	0	0
			20	32266127	C	T	E2F1	c.605G>A	p.Arg202Gln	18.64	SNV	29	0.133641	0	0	0	0	0	0
			21	41725323	G	T	DSCAM	c.934+69C>A	.	2.174	SNV	21	0.12069	0	0	0	0	0	0
ESCC07	PT3N0M0G1 IIA	12	10	89717769	TA	T	PTEN	c.800delA	p.Lys267fs	28.1	INDEL	189	0.139175	not avaible	not avaible	2	0.00275103	0	0
			17	7576927	C	A	TP53	c.920-1G>T	.	25.3	SNV	234	0.143823	not avaible	not avaible	1	0.00541712	1	0.00257069
			6	138196127	C	G	TNFAIP3	c.441C>G	p.Leu147Leu	4.885	SNV	254	0.111599	not avaible	not avaible	0	0	1	0.00306748
ESCC08	PT3N1M0G1 IIIB	＞24	17	7577488	TGGCTCCTGACCTGGAGTCTTCCA	T	TP53	c.770_782+10delTGGAAGACTCCAGGTCAGGAGCC	p.Leu257fs	33	INDEL	55	0.182724	4	0.00884956	0	0	0	0
			16	3788618	G	A	CREBBP	c.4336C>T	p.Arg1446Cys	26.9	SNV	98	0.1881	3	0.00568182	0	0	0	0
			9	139413214	C	T	NOTCH1	c.928G>A	p.Gly310Arg	26.9	SNV	148	0.268116	4	0.0064	0	0	0	0
			12	49431408	TC	T	KMT2D	c.9730delG	p.Glu3244fs	35	INDEL	93	0.134783	2	0.00238095	0	0	0	0
			17	40481430	C	T	STAT3	c.1279G>A	p.Asp427Asn	29	SNV	51	0.0971429	3	0.00477707	0	0	0	0
			14	62207601	A	C	HIF1A	c.1860A>C	p.Gln620His	0.024	SNV	155	0.103264	4	0.00406091	1	0.000845309	1	0.00083612
			8	99539246	C	T	STK3	n.-1G>A	.	9.541	SNV	45	0.149007	0	0	0	0	0	0
			2	112778240	C	A	MERTK	c.2190-759C>A	.	6.16	SNV	51	0.12782	0	0	1	0.0015083	0	0
			13	28589594	G	T	FLT3	c.2653+133C>A	.	4.564	SNV	13	0.112069	0	0	0	0	0	0
ESCC09	PT4aN0M0G2 IIIB	＞24	9	21994137	C	A	CDKN2A	c.316+1G>T	.	27.3	SNV	42	0.287671	4	0.025974	0	0	0	0
			9	21971186	G	A	CDKN2A	c.172C>T	p.Arg58*	35	SNV	69	0.269531	6	0.0178571	0	0	0	0
			9	139399497	C	A	NOTCH1	c.4646G>T	p.Cys1549Phe	29.2	SNV	94	0.27566	7	0.0177215	2	0.00318979	1	0.00240964
			1	23111306	G	T	EPHB2	c.548G>T	p.Gly183Val	23.3	SNV	130	0.212418	7	0.00938338	0	0	1	0.00138889
			10	89717669	A	ACCCA	PTEN	c.692_695dupCCAC	p.Arg233fs	35	INDEL	145	0.226562	10	0.0140845	0	0	0	0
			17	7578206	T	C	TP53	c.643A>G	p.Ser215Gly	28.9	SNV	269	0.292709	22	0.0231335	0	0	1	0.000992063
			9	98278921	T	G	PTCH1	c.182A>C	p.Glu61Ala	19.24	SNV	293	0.296259	12	0.00875912	0	0	0	0
			5	149512444	C	A	PDGFRB	c.996G>T	p.Arg332Arg	11.92	SNV	72	0.274809	3	0.00813008	0	0	0	0
			3	185796488	CA	A	ETV5-AS1	n.-1delC	.	1.768	INDEL	171	0.218391	6	0.00862069	0	0	2	0.00260417
			1	11227432	G	C	MTOR	c.4329+67C>G	.	2.303	SNV	28	0.122271	2	0.00826446	0	0	0	0
ESCC10	PT4aN0M0G2 IIIB	＞24	9	21971186	G	A	CDKN2A	c.172C>T	p.Arg58*	35	SNV	95	0.655172	6	0.0136054	0	0	0	0
			18	18539872	G	TG	ROCK1	c.3441_3442insA	p.Lys1148fs	36	INDEL	107	0.648485	9	0.0260116	0	0	0	0
			15	41853838	G	A	TYRO3	c.409+1G>A	.	24.8	SNV	74	0.318966	13	0.0200927	0	0	0	0
			3	47098956	C	A	SETD2	c.6318G>T	p.Lys2106Asn	29.3	SNV	205	0.644654	21	0.0345964	0	0	0	0
			17	7578449	C	T	TP53	c.481G>A	p.Ala161Thr	26.6	SNV	213	0.661491	28	0.0276134	1	0.001443	1	0.00235294
			11	69458599	G	A	CCND1	c.415-1G>A	.	24.4	SNV	143	0.283168	11	0.0202206	0	0	0	0
			3	138409851	C	A	PIK3CB	c.2027G>T	p.Trp676Leu	34	SNV	113	0.207339	15	0.021645	1	0.00122249	1	0.00318471
			9	135802801	C	G	TSC1	n.-1G>C	.	4.09	SNV	59	0.472	3	0.0185185	0	0	0	0
			8	11415379	G	A	BLK	c.953-92G>A	.	2.5	SNV	21	0.207921	0	0	0	0	0	0
			11	94189303	C	T	MRE11A	c.1572+139G>A	.	12.68	SNV	25	0.25	0	0	0	0	0	0
			4	66270191	G	A	EPHA5	c.1691C>T	p.Ala564Val	17.74	SNV	101	0.219089	15	0.0129758	0	0	0	0
			2	212248780	G	C	ERBB4	c.3487C>G	p.Leu1163Val	4.707	SNV	44	0.123944	5	0.0127226	0	0	0	0
			17	37883130	C	T	ERBB2	c.3033C>T	p.Asp1011Asp	18.32	SNV	34	0.109677	6	0.00775194	2	0.002849	0	0
			2	222322725	C	A	EPHA4	c.1319-15G>T	.	0.697	SNV	71	0.408046	4	0.00627943	0	0	0	0
			12	11977428	G	A	ETV6	c.164-14646G>A	.	2.269	SNV	38	0.203209	4	0.00702988	0	0	0	0
			X	39932712	G	A	BCOR	c.1887C>T	p.Asn629Asn	2.369	SNV	73	0.359606	12	0.0291971	1	0.00251256	0	0
			2	222322717	G	C	EPHA4	c.1319-7C>G	.	0.31	SNV	118	0.546296	8	0.011782	0	0	0	0
			13	48934315	T	G	RB1	c.718+52T>G	.	14.58	SNV	56	0.165192	0	0	0	0	0	0
			8	69389138	G	C	C8orf34	c.736+8083G>C	.	1.06	SNV	77	0.21875	8	0.0167715	0	0	0	0
			21	42854879	G	A	TMPRSS2	c.557-2350C>T	.	2.968	SNV	445	0.679389	30	0.019595	0	0	0	0
ESCC11	PT3N1M0G3 IIIB	4	7	152012244	C	T	KMT2C	c.569G>A	p.Arg190Gln	23.5	SNV	179	0.152082	not avaible	not avaible	2	0.00173762	0	0
			19	17945726	C	T	JAK3	c.2134G>A	p.Gly712Ser	34	SNV	243	0.118248	not avaible	not avaible	1	0.000349162	0	0
			7	106524696	A	G	PIK3CG	c.2857A>G	p.Met953Val	27	SNV	344	0.158525	not avaible	not avaible	3	0.00187149	0	0
			17	7577094	G	A	TP53	c.844C>T	p.Arg282Trp	33	SNV	559	0.271359	not avaible	not avaible	0	0	0	0
			7	14020872	C	A	ETV1	c.224-3767G>T	.	14.57	SNV	427	0.136378	not avaible	not avaible	2	0.000867303	0	0
ESCC12	PT3N1M0G2 IIIB	＞24	17	7578206	T	G	TP53	c.643A>C	p.Ser215Arg	26.7	SNV	143	0.279297	3	0.00273224	0	0	0	0
			16	89857945	C	G	FANCA	c.1226-1G>C	.	23.2	SNV	53	0.131514	2	0.00165426	0	0	0	0
ESCC13	PT3N1M0G2 IIIB	＞24	17	7577094	G	A	TP53	c.844C>T	p.Arg282Trp	33	SNV	84	0.219321	0	0	0	0	0	0
			X	53230866	A	G	KDM5C	c.1927T>C	p.Ser643Pro	26.7	SNV	19	0.159664	0	0	0	0	0	0
ESCC14	PT2N1M0G2 IIIA	＞24	17	7577539	G	A	TP53	c.742C>T	p.Arg248Trp	34	SNV	63	0.272727	4	0.00894855	0	0	0	0
			9	21971036	C	T	CDKN2A	c.488G>A	p.Arg163Gln	34	SNV	117	0.425455	0	0	0	0	0	0
			17	7577120	C	T	TP53	c.818G>A	p.Arg273His	27.3	SNV	60	0.15	0	0	0	0	0	0
			2	98341592	C	T	ZAP70	c.440C>T	p.Pro147Leu	31	SNV	131	0.205329	4	0.00653595	0	0	0	0
			6	138196945	CTCAGAAGGCCAA	C	TNFAIP3	c.611_622delGAAGGCCAATCA	p.Arg204_Ile207del	23.5	INDEL	125	0.152439	0	0	0	0	0	0
			17	78727985	G	A	RPTOR	c.830G>A	p.Trp277*	38	SNV	118	0.130099	4	0.00543478	0	0	0	0
			7	151853320	C	T	KMT2C	c.11953G>A	p.Gly3985Arg	23.7	SNV	122	0.127349	4	0.00591716	5	0.00361795	0	0
			8	69552715	G	T	C8orf34	c.1210G>T	p.Val404Phe	28.1	SNV	66	0.10443	0	0	2	0.00280505	0	0
			16	50825459	G	A	CYLD	c.2109-10G>A	.	4.302	SNV	34	0.10625	2	0.0060423	1	0.00185874	0	0
			2	42508195	G	A	EML4	n.-1G>A	.	5.196	SNV	41	0.198068	0	0	1	0.0037594	0	0
			3	130884215	A	T	NEK11	c.1083-55A>T	.	3.316	SNV	72	0.225	0	0	0	0	0	0
			4	87023209	T	C	MAPK10	c.426-24A>G	.	17.58	SNV	69	0.15	2	0.00501253	0	0	0	0
			7	55219905	G	T	EGFR	c.629-334G>T	.	1.53	SNV	20	0.117647	0	0	1	0.00362319	0	0
note
PFS: progression free survival
ca.: cancer
ALT: altered reads
MAF: mutant allele frequency
Grey background means not putative harmful mutation.
