# Supplementary material for: Targeted sequencing of circulating cell-free DNA in stage II-III resectable oesophageal squamous cell carcinoma patients
Source: BMC Cancer. 2019 Aug 20;19:818. doi: 10.1186/s12885-019-6025-2 (PMC6701116; doi:10.1186/s12885-019-6025-2)
Supplement: Supplementary file 5 — Overview of the pathway analysis by DAVID. All genes with predictive pathogenic mutation were analysed through DAVID. The table shows the KEGG pathways, genes in each pathway and p-values. (XLSX 14 kb) [file 12885_2019_6025_MOESM5_ESM.xlsx]

## Sheet: Additional file 5
Additional file 5. Overview of the pathway analysis by DAVID
KEGG pathway analyses	Mutated gene count	%	Mutated genes	P-Value	Benjamini
PI3K-Akt signaling pathway	9	24.3	JAK3,CCND1,PTEN,PIK3CA,PIK3CB,PIK3CG,RPTOR,TSC1,TP53	0.0001	0.00059
Thyroid hormone signaling pathway	8	21.6	CREBBP,SRC,CCND1,NOTCH1,PIK3CA,PIK3CB,PIK3CG,TP53	5.2e-07	9.6e-06
Proteoglycans in cancer	8	21.6	ROCK1,SRC,CCND1,PIK3CA,PIK3CB,PIK3CG,STAT3,TP53	0.000022	0.00017
FoxO signaling pathway	7	18.9	CREBBP,CCND1,PTEN,PIK3CA,PIK3CB,PIK3CG,STAT3	0.000023	0.00017
Jak-STAT signaling pathway	7	18.9	CREBBP,JAK3,CCND1,PIK3CA,PIK3CB,PIK3CG,STAT3	0.000037	0.00022
Chemokine signaling pathway	7	18.9	JAK3,ROCK1,SRC,PIK3CA,PIK3CB,PIK3CG,STAT3	0.00015	0.00079
Focal adhesion	7	18.9	ROCK1,SRC,CCND1,PTEN,PIK3CA,PIK3CB,PIK3CG	0.00026	0.0011
mTOR signaling pathway	6	16.2	PTEN,PIK3CA,PIK3CB,PIK3CG,RPTOR,TSC1	0.000005	0.000046
Prolactin signaling pathway	6	16.2	SRC,CCND1,PIK3CA,PIK3CB,PIK3CG,STAT3	0.000014	0.00011
Sphingolipid signaling pathway	6	16.2	ROCK1,PTEN,PIK3CA,PIK3CB,PIK3CG,TP53	0.00017	0.00085
AMPK signaling pathway	6	16.2	CCND1,PIK3CA,PIK3CB,PIK3CG,RPTOR,TSC1	0.00019	0.00085
Oxytocin signaling pathway	6	16.2	ROCK1,SRC,CCND1,PIK3CA,PIK3CB,PIK3CG	0.00062	0.0026
Regulation of actin cytoskeleton	6	16.2	LIMK1,ROCK1,SRC,PIK3CA,PIK3CB,PIK3CG	0.0022	0.0082
Central carbon metabolism in cancer	5	13.5	PTEN,PIK3CA,PIK3CB,PIK3CG,TP53	0.00017	0.00083
HIF-1 signaling pathway	5	13.5	CREBBP,PIK3CA,PIK3CB,PIK3CG,STAT3	0.00089	0.0037
Insulin resistance	5	13.5	PTEN,PIK3CA,PIK3CB,PIK3CG,STAT3	0.0013	0.0051
Cell cycle	5	13.5	CREBBP,RB1,CCND1,CDKN2A,TP53	0.0021	0.008
Platelet activation	5	13.5	ROCK1,SRC,PIK3CA,PIK3CB,PIK3CG	0.0025	0.0088
Insulin signaling pathway	5	13.5	PIK3CA,PIK3CB,PIK3CG,RPTOR,TSC1	0.0032	0.0098
Signaling pathways regulating pluripotency of stem cells	5	13.5	JAK3,PIK3CA,PIK3CB,PIK3CG,STAT3	0.0033	0.0099
ErbB signaling pathway	5	10.8	SRC,PIK3CA,PIK3CB,PIK3CG	0.0067	0.018
Lysine degradation	4	10.8	SETD2,KMT2B,KMT2C,KMT2D	0.0016	0.006
VEGF signaling pathway	4	10.8	SRC,PIK3CA,PIK3CB,PIK3CG	0.0025	0.0087
Apoptosis	4	10.8	PIK3CA,PIK3CB,PIK3CG,TP53	0.0026	0.0087
p53 signaling pathway	4	10.8	CCND1,CDKN2A,PTEN,TP53	0.0032	0.0098
Inositol phosphate metabolism	4	10.8	PTEN,PIK3CA,PIK3CB,PIK3CG	0.0038	0.011
Fc gamma R-mediated phagocytosis	4	10.8	LIMK1,PIK3CA,PIK3CB,PIK3CG	0.0061	0.017
Inflammatory mediator regulation of TRP channels	4	10.8	SRC,PIK3CA,PIK3CB,PIK3CG	0.0093	0.025
Phosphatidylinositol signaling system	4	10.8	PTEN,PIK3CA,PIK3CB,PIK3CG	0.0093	0.025
Estrogen signaling pathway	4	10.8	SRC,PIK3CA,PIK3CB,PIK3CG	0.0096	0.025
